# Supplementary material for: Relationships between animal management and habitat characteristics with two potential indicators of welfare for bottlenose dolphins under professional care
Source: PLoS One. 2021 Aug 30;16(8):e0252861. doi: 10.1371/journal.pone.0252861 (PMC8405007; doi:10.1371/journal.pone.0252861)
Supplement: S1 Data — (XLSX) [file pone.0252861.s001.xlsx]

## Sheet: Sheet1
Independent Variable	Reference	n	Mean	SD	Min	Max	Median
Sex	Ref = Male	28	-	-	-	-	-
	Female	19	-	-	-	-	-
Age		47	19.68	12.448	4	47	15
Enrichment Diversity Index		47	1.73709	0.647477	0	2.58705	1.89
Enrichment Program index		47	0.26851	1.1766	-1.098	2.35	0.01
Night Time Enrichment		47	3.17	3.081	0	7	4
Enrichment Schedule	Ref - None	14	-	-	-	-	-
	Semi-Random	28	-	-	-	-	-
	Random	5	-	-	-	-	-
Frequency of New Enrichment	Ref = Year+ / Yearly	7	-	-	-	-	-
	Twice a Year	14	-	-	-	-	-
	Monthly / Weekly	28	-	-	-	-	-
Total Dolphin Presentations		47	11.051	8.8937	0	32	13.2
Total Interaction Programs		47	4.026	7.6501	0	27.8	0
Training Duration		47	674.496	266.851	171.2	1489	635.8
Maximum Number Interaction Guests		47	10.72	10.231	0	30	10
Training Schedule	Ref = Predictable	16	-	-	-	-	-
	Semi-Predictable	31	-	-	-	-	-
Day Time Spatial Experience		47	1.1487	0.62406	0.12	2.39	0.91
Night Time Spatial Experience		47	1.3421	0.86612	0.38	3.92	1.07
24 Hour Spatial Experience		47	1.2091	0.64941	0.38	2.61	0.93
Length		47	35.7564	12.6087	9.144	66	35.6
Depth		47	9.04428	4.96983	3.43	19.2	7.9
Habitat Type	Ref = Zoo/Aquarium Habitat	36	-	-	-	-	-
	Ocean Habitat	11	-	-	-	-	-
Number of Habitats		47	3.66	1.82	1	9	4
Social Management	Ref = Same Group	17	-	-	-	-	-
	Split / Reunited at Night	21	-	-	-	-	-
	Rotated Subgroups	9	-	-	-	-	-
Neighboring Conspecifics	Ref = No Visual Access	31	-	-	-	-	-
	Visual / Auditory Access	16	-	-	-	-	-
The reference value (Ref =) was the baseline value
Dependent Variable		n	Mean	SD	Min	Max	Median
Behavioral Divesity		47	0.7	0.307687	0.112585	1.45	0.71
Route Tracing		47	0	0	0	0.03	0
