# Supplementary material for: Relationships between animal management and habitat characteristics with two potential indicators of welfare for bottlenose dolphins under professional care
Source: PLoS One. 2021 Aug 30;16(8):e0252861. doi: 10.1371/journal.pone.0252861 (PMC8405007; doi:10.1371/journal.pone.0252861)
Supplement: S2 Data — (XLSX) [file pone.0252861.s002.xlsx]

## Sheet: Sheet1
Behavioral Diversity Models	IV1	P	IV2	P	IV3	P	IV4	P	IV5	P	QIC
Model 1	Enrichment Diversity	0.001	Training Schedule	<0.001	Depth	0.013	Number of Habitats	<0.001	Social Management	0.001	14.628
Model 2	New Enrichment Frequency	0.018	Training Schedule	<0.001	Depth	0.022	Number of Habitats	<0.001	Neighboring Conspecifics	0.039	16.069
Model 3	New Enrichment Frequency	0.029	Training Schedule	<0.001	Depth	0.002	Number of Habitats	<0.001	Social Management	0.02	18.6
Route Tracing Models	IV1	P	IV2	P	QIC
Model 1	Enrichment Diversity	0.036	Nighttime Spatial Experience	0.01	4.549
Model 2	Enrichment Diversity	0.026	24 Hour Spatial Experience	0.026	5.001
Model 2	New Enrichment Frequency	0.042	Nighttime Spatial Experience	0.018	5.149
Note: The selected model is bolded.
